# Supplementary material for: Factors Related to Mpox-Vaccine Uptake among Men Who Have Sex with Men in Taiwan: Roles of Information Sources and Emotional Problems
Source: Vaccines (Basel). 2024 Mar 20;12(3):332. doi: 10.3390/vaccines12030332 (PMC10975344; doi:10.3390/vaccines12030332)
Supplement: Supplementary file 1 [file vaccines-12-00332-s001.zip]

Archive with 1 entries (1 files):
- vaccines-2851954-supplementary.pdf
